# Supplementary material for: A Role for Cytosolic Fumarate Hydratase in Urea Cycle Metabolism and Renal Neoplasia
Source: Cell Rep. 2013 May 30;3(5):1440–8. doi: 10.1016/j.celrep.2013.04.006 (PMC3675675; doi:10.1016/j.celrep.2013.04.006)
Supplement: Table S1. Metabolite Analyses of FH-Deficient Cells, Kidneys and Tumors in Comparison to Controls, Related to Figures 1, 3, and 4 — (A) Metabolites KO v WT (related to Figure 1). Comparison of FH1KO and control kidneys from 15week old mice by CE-TOFMS (Soga et al., 2009) indicated significant differences (p < 0.05; t test) in a number of metabolites between the two groups. Details of those metabolites and the log ratio of KO:WT are listed. (B) Pathways KO v WT (related to Figure 1). The top 20 pathways showing significant differences between FH1KO and control kidneys are indicated. (C) Gln-2,3,3,4,4-d5 (related to Figure 1). This table compares the incorporation of [D5]-glutamine (Glutamine-2,3,3,4,4-d5) into metabolites following labeling of FH1WT and KO MEFs for 3 and 9 hr. The amount of each metabolite and the status of stable isotope tracer detected in each metabolite are indicated in fmol/cell. (D) Mouse metabolites (related to Figure 3). A comparison of metabolites was made for kidneys from control, FH1KO, FH1KO+FH and FH1KO+ FHcyt mice at 15 weeks of age. The p values (t test) are shown between each group KO:CONT, KO:KO+FH and KO:KO+FHcyt; any metabolite with p < 0.05 (one-way ANOVA) for any of the above comparisons is shown. (E) Mouse pathways (related to Figure 3). For the heatmap only metabolites with p < 0.05 (t test) for KO:CONT FH1 kidneys are shown. (F) HLRCC metabolites (related to Figure 3). It was not possible to perform a statistical comparison of the metabolites between the groups as only there were only 2 normal samples and 3 tumors. [file mmc1.xlsx]

## Sheet: A-METABOLITES KO_WT (Figure 1)
KEGG	METABOLITE	Log Ratio		p<0.05
C00122	fumaric acid	5.549
C03794	aspartyl adenylate	2.958
C00417	cis-aconitic acid	2.76
C03406	N-(L-arginino)succinic acid	2.688
C00158	citric acid	2.375
C05598	phenylacetylglycine	2.16
C00383	malonic acid	2.118
C00791	creatinine	1.787
C00311	isocitric acid	1.743
C00354	fructose-1,6-diphosphate	1.7
C00388	histamine	1.672
C00711	malic acid	1.607
C00327	citrulline	1.59
C01159	2,3-diphospho-D-glycerate	1.561
C00191	D-glucuronic acid	1.469
C01004	trigonelline	1.424
C05127	tele-methylhistamine	1.411
C00408	S-pipecolic acid	1.38
C01586	hippuric acid	1.305
C00044	GTP	1.264
C01089	(R)-3-hydroxybutyric acid	1.131
C02918	N(1)-methylnicotinamide	1.115
C00750	spermine	1.057
C00257	D-gluconic acid	0.999
C02571	acetyl-L-carnitine	0.941
C00588	phosphorylcholine	0.915
C00063	CTP	0.908
C01551	allantoin	0.888
C03793	N6,N6,N6-trimethyl-L-lysine	0.845
C02378	6-aminocaproic acid	0.84
C01035	4-guanidinobutanoic acid	0.831
C00519	hypotaurine	0.812
C00120	biotin	0.81
C00075	UTP	0.795
C00489	glutaric acid	0.77
C00002	ATP	0.768
C00270	N-acetylneuraminic acid	0.735
C00624	N-acetyl-L-glutamate	0.633
C00864	D-pantothenic acid	0.58
C05659	5-methoxytryptamine	0.57
C00051	glutathione	0.563
C00637	indole-3-acetaldehyde	0.55
C01026	dimethylglycine	0.545
C00054	3',5'-ADP	0.526
C00345	gluconic acid-6-phosphate	0.523
C02642	N-carbamoyl-beta-alanine	0.5
C05984	2-hydroxybutyric acid	0.497
C01996	acetylcholine	0.492
C00315	spermidine	0.487
C00431	5-aminovaleric acid	0.485
C00042	succinic acid	0.446
C00213	sarcosine	0.429
C00005	NADPH	0.428
C00112	CDP	0.424
C00103	glucose-1-phosphate	0.42
C00127	glutathione disulfide	0.403
C00430	delta-aminolevulinic acid	0.357
C00085	fructose-6-phosphate	0.357
C00015	UDP	0.342
C00498	ADP-D-glucose	0.261
C00043	UDP-N-acetylglucosamine	0.252
C02835	imidazole-4-acetic acid	0.241
C03761	meglutol	0.231
C00077	L-ornithine	0.204
C00197	3-phospho-D-glycerate	0.164
C00334	GABA	0.087
C00153	niacinamide	0.063
C00004	NADH	0.014
C00378	thiamine	-0.048
C00008	ADP	-0.093
C00135	L-histidine	-0.166
C00019	S-adenosylmethionine	-0.224
C00073	L-methionine	-0.235
C00669	gamma-glutamylcysteine	-0.236
C00047	L-lysine	-0.264
C00006	NADP	-0.267
C00199	D-ribulose 5-phosphate	-0.272
C00144	GMP	-0.29
C00064	L-glutamine	-0.291
C01015	cis-4-hydroxy-L-proline	-0.313
C00010	coenzyme A	-0.317
C00003	NAD+	-0.322
C00214	thymidine	-0.335
C00140	N-acetylglucosamine	-0.351
C01879	pyrrolidonecarboxylic acid	-0.363
C00062	L-arginine	-0.37
C00242	guanine	-0.371
C00655	XMP	-0.374
C00160	glycolic acid	-0.386
C00037	glycine	-0.403
C01081	thiamin monophosphate	-0.41
C00387	guanosine	-0.411
C01096	sorbitol 6-phosphate	-0.414
C08261	azelaic acid	-0.42
C01152	3-methylhistidine	-0.445
C00670	sn-glycero-3-phosphocholine	-0.447
C00630	isobutyryl-coenzyme A	-0.464
C00606	3-sulfino-L-alanine	-0.473
C02727	N-epsilon-acetyllysine	-0.482
C00020	AMP	-0.502
C00016	FAD	-0.514
C00318	L-carnitine	-0.521
C00299	uridine	-0.533
C00114	choline	-0.549
C00248	lipoamide	-0.571
C00086	urea	-0.585
C00423	trans-cinnamic acid	-0.596
C00581	glycocyamine	-0.605
C05672	2-amino-3-phosphonopropionic acid	-0.628
C00106	uracil	-0.634
C00025	L-glutamic acid	-0.641
C00301	ADP-D-ribose	-0.657
C00294	inosine	-0.696
C00385	xanthine	-0.738
C00130	IMP	-0.768
C05824	S-sulphocysteine	-0.79
C00099	beta-alanine	-0.807
C00386	carnosine	-0.807
C00097	L-cysteine	-0.831
C00021	S-adenosylhomocysteine	-0.844
C02341	trans-aconitic acid	-0.849
C01419	cysteinylglycine	-0.891
C00147	adenine	-0.932
C00212	adenosine	-0.938
C00262	hypoxanthine	-0.956
C00024	acetyl-coenzyme A	-0.986
C00167	UDP-glucuronic acid	-1.032
C01262	anserine	-1.306
C00490	itaconic acid	-1.634
C00049	L-aspartic acid	-1.815
C00491	L-cystine	-2.858

## Sheet: B-PATHWAYS KO_WT (Figure 1)
Ingenuity Canonical Pathways	-log(p-value)	Ratio	Molecules
Purine Nucleotides Degradation II (Aerobic)	8.84	0.706	guanine,AMP,inosine,XMP,NADH,GMP,adenosine,hypoxanthine,IMP,guanosine,xanthine,NAD+
Superpathway of Citrulline Metabolism	8.64	0.583	NADPH,citrulline,ATP,AMP,L-glutamic acid,L-glutamine,ADP,NADP,urea,fumaric acid,L-aspartic acid,L-arginine,L-ornithine,N-(L-arginino)succinic acid
Arginine Biosynthesis IV	8.4	0.667	NADPH,citrulline,AMP,ATP,L-glutamic acid,ADP,NADP,fumaric acid,L-aspartic acid,L-arginine,L-ornithine,N-(L-arginino)succinic acid
Purine Nucleotides De Novo Biosynthesis II	7.99	0.5	GTP,XMP,ATP,AMP,NADH,L-glutamic acid,L-glutamine,GMP,ADP,glycine,fumaric acid,L-aspartic acid,IMP,aspartyl adenylate,NAD+
Citrulline-Nitric Oxide Cycle	7.62	0.818	NADPH,citrulline,AMP,ATP,NADP,fumaric acid,L-aspartic acid,L-arginine,N-(L-arginino)succinic acid
Urea Cycle	7.48	0.714	citrulline,AMP,ATP,ADP,urea,fumaric acid,L-aspartic acid,L-arginine,L-ornithine,N-(L-arginino)succinic acid
Histamine Degradation	7.48	0.625	imidazole-4-acetic acid,S-adenosylhomocysteine,ATP,tele-methylhistamine,NADH,L-glutamic acid,histamine,ADP,S-adenosylmethionine,NAD+
Lysine Degradation V	7.14	0.478	glutaric acid,NADPH,ATP,NADH,L-glutamic acid,coenzyme A,ADP,NADP,S-pipecolic acid,L-lysine,NAD+
Œ≥-glutamyl Cycle	6.58	0.692	glutathione,cysteinylglycine,ATP,L-glutamic acid,ADP,gamma-glutamylcysteine,pyrrolidonecarboxylic acid,glycine,L-cysteine
Glutathione Biosynthesis	6.33	0.875	glutathione,ATP,L-glutamic acid,ADP,gamma-glutamylcysteine,glycine,L-cysteine
Pyrimidine Ribonucleotides Interconversion	6.13	0.667	ATP,L-glutamic acid,L-glutamine,ADP,UDP,CDP,CTP,UTP
Citrulline Biosynthesis	5.99	0.556	NADPH,citrulline,ATP,L-glutamic acid,L-glutamine,ADP,NADP,urea,L-arginine,L-ornithine
TCA Cycle II (Eukaryotic)	5.99	0.556	ATP,NADH,coenzyme A,cis-aconitic acid,ADP,acetyl-coenzyme A,fumaric acid,citric acid,succinic acid,NAD+
Colanic Acid Building Blocks Biosynthesis	5.94	0.5	GTP,NADPH,ATP,NADH,fructose-6-phosphate,ADP,glucose-1-phosphate,NADP,UDP-glucuronic acid,UTP,NAD+
Oxidative Ethanol Degradation III	5.69	0.667	NADPH,AMP,ATP,NADH,coenzyme A,NADP,acetyl-coenzyme A,NAD+
NAD Phosphorylation and Dephosphorylation	5.35	0.857	NADPH,ATP,NADH,ADP,NADP,NAD+
Glycine Degradation (Creatine Biosynthesis)	5.35	0.857	S-adenosylhomocysteine,glycocyamine,glycine,S-adenosylmethionine,L-arginine,L-ornithine
Superpathway of Methionine Degradation	5.3	0.382	S-adenosylhomocysteine,3-sulfino-L-alanine,NADH,ATP,L-glutamic acid,coenzyme A,ADP,adenosine,S-adenosylmethionine,L-methionine,dimethylglycine,NAD+,L-cysteine
Gluconeogenesis I	5.19	0.417	NADPH,AMP,ATP,NADH,fructose-6-phosphate,ADP,NADP,fructose-1,6-diphosphate,3-phospho-D-glycerate,NAD+
UDP-N-acetyl-D-glucosamine Biosynthesis II	4.82	0.636	UDP-N-acetylglucosamine,L-glutamic acid,L-glutamine,coenzyme A,fructose-6-phosphate,acetyl-coenzyme A,UTP

## Sheet: C-Gln-2,3,3,4,4-d (Figure 1)
Amount of metabolite in a cell [fmol / cell]
	3h												9h
	WT						KO						WT						KO
Compound	12C	12C-1d	12C-2d	12C-3d	12C-4d	12C-5d	12C	12C-1d	12C-2d	12C-3d	12C-4d	12C-5d	12C	12C-1d	12C-2d	12C-3d	12C-4d	12C-5d	12C	12C-1d	12C-2d	12C-3d	12C-4d	12C-5d
Gln	3.30545	0.206268	0.0457256	1.59284	7.15729	43.2377	1.99792	0.133481	0.0308206	1.17725	4.70192	27.2629	2.80004	0.173446	0.0660882	1.82396	6.72553	39.7206	1.73423	0.119999	0.0298587	1.27761	4.05769	24.0237
Glu	42.6135	3.50146	6.25474	12.076	30.0233	4.82908	8.26852	0.721595	1.8759	3.39147	9.5959	1.06372	40.9156	3.6126	6.93405	12.8649	31.461	5.54968	6.21315	0.619492	2.4933	4.44169	11.3703	1.38885
2-Hydroxyglutarate	0.0327922	0.0065896	n.d.	0.00610269	0.0197428	n.d.	0.0124841	n.d.	n.d.	n.d.	0.0140546	n.d.	0.0451394	0.00642871	0.0205562	0.0176609	0.0330344	n.d.	0.00769785	n.d.	n.d.	0.00486793	0.0213972	n.d.
2-Oxoglutarate	0.472561	0.0382189	0.0775091	0.150757	0.254945	n.d.	0.0861086	0.00873218	0.0255041	0.0447081	0.122428	n.d.	0.484747	0.0405404	0.100865	0.163856	0.380566	n.d.	0.0762909	0.00359836	0.0325783	0.0496235	0.133554	n.d.
Succinyl CoA	n.d.	n.d.	n.d.	n.d.	n.d.	n.d.	n.d.	n.d.	n.d.	n.d.	n.d.	n.d.	n.d.	n.d.	n.d.	n.d.	n.d.	n.d.	n.d.	n.d.	n.d.	n.d.	n.d.	n.d.
Succinate	0.158045	0.0167605	n.d.	0.128606	0.456953	0.0278023	1.13793	0.134393	n.d.	1.3298	3.26626	0.156043	0.169669	0.0184762	n.d.	0.179014	0.604463	0.0323644	0.85488	0.143685	n.d.	1.90713	3.9896	0.191452
Fumarate	0.503989	0.22039	0.0560817	0.00560408	n.d.	n.d.	11.0918	2.65877	4.02562	0.216713	n.d.	n.d.	0.651976	0.276096	0.0645415	0.00724397	n.d.	n.d.	9.67507	4.2833	6.62812	0.343782	n.d.	n.d.
Malate	1.28562	0.516261	0.143299	0.0121138	n.d.	n.d.	0.187	n.d.	n.d.	n.d.	n.d.	n.d.	1.68177	0.704514	0.195186	0.0138038	n.d.	n.d.	0.16446	n.d.	0.00870243	n.d.	n.d.	n.d.
Asp	11.8011	3.39902	0.227885	n.d.	n.d.	n.d.	1.14989	n.d.	n.d.	n.d.	n.d.	n.d.	9.59265	2.68587	0.188962	n.d.	n.d.	n.d.	0.856976	0.0570337	n.d.	n.d.	n.d.	n.d.
Argininosuccinate	0.0477724	n.d.	n.d.	n.d.	n.d.	n.d.	1.27698	0.340431	0.503878	0.0651884	0.0175142	n.d.	0.0514154	0.0274462	n.d.	n.d.	n.d.	n.d.	1.09395	0.521352	0.92121	0.126529	0.0251584	n.d.
Arg	1.12924	0.0980499	n.d.	n.d.	n.d.	n.d.	0.979804	0.0808344	n.d.	n.d.	n.d.	n.d.	1.08378	0.0829478	n.d.	n.d.	n.d.	n.d.	0.899875	0.070624	n.d.	n.d.	n.d.	n.d.
Urea	8.19989	n.d.	n.d.	n.d.	n.d.	n.d.	4.68968	n.d.	n.d.	n.d.	n.d.	n.d.	4.51607	n.d.	n.d.	n.d.	n.d.	n.d.	1.38254	n.d.	n.d.	n.d.	n.d.	n.d.
Ornithine	0.0874882	n.d.	n.d.	n.d.	n.d.	n.d.	0.08006	n.d.	n.d.	n.d.	n.d.	n.d.	0.0820524	n.d.	n.d.	n.d.	n.d.	n.d.	0.0651001	n.d.	n.d.	n.d.	n.d.	n.d.
Citrulline	0.026493	n.d.	n.d.	n.d.	n.d.	n.d.	0.0399066	n.d.	n.d.	n.d.	n.d.	n.d.	0.0384802	n.d.	n.d.	n.d.	n.d.	n.d.	0.0371272	n.d.	n.d.	n.d.	n.d.	n.d.
Isocitrate	0.0793779	0.0359572	0.00803817	0.0028952	n.d.	n.d.	0.0224116	0.00816986	0.00703898	n.d.	n.d.	n.d.	0.0863103	0.0380259	0.0111218	0.00187499	n.d.	n.d.	0.0371629	0.00895146	0.0124833	n.d.	n.d.	n.d.
cis-Aconitate	0.0960066	0.0357104	0.00622895	n.d.	n.d.	n.d.	n.d.	n.d.	n.d.	n.d.	n.d.	n.d.	0.117349	0.0407355	0.00836982	n.d.	n.d.	n.d.	n.d.	n.d.	n.d.	n.d.	n.d.	n.d.
Citrate	1.21508	0.433824	0.0613703	0.0115448	n.d.	n.d.	0.0663122	0.00577435	0.00981675	n.d.	n.d.	n.d.	1.4466	0.510286	0.0802405	0.0136993	n.d.	n.d.	0.0436583	0.00575602	0.0129226	n.d.	n.d.	n.d.
Acetyl CoA	0.0162747	0.00167225	n.d.	n.d.	n.d.	n.d.	0.00980815	0.000896177	n.d.	n.d.	n.d.	n.d.	0.00648566	n.d.	n.d.	n.d.	n.d.	n.d.	0.0075757	0.00104361	n.d.	n.d.	n.d.	n.d.
n.d., not determined

## Sheet: D-MOUSE METABOLITES (Figure 3
METABOLITE	LOG KO:CONT	LOG KO:KO+FH	LOG KO:KO+Fhcyt	TTEST KO:CONT	TTEST KO:KO+FH	TTEST KO:KO+FHcyt
Adenylosuccinate	4.63428	2.0248	1.69245	0.000718703	0.00126422	0.00204731
Glutathione(red)	3.77613	1.18351	0.498951	0.0241321	0.190619	0.422223
Glutathione(ox)	3.24926	1.72015	-0.113117	0.0150252	0.0380031	0.847454
GDP-mannose	3.11392	1.64077	-0.0722386	0.0376911	0.106602	0.913463
Fumarate	2.97216	2.22273	2.48303	0.00234813	0.00344078	0.00304314
Hippurate	2.9688	2.3102	1.50574	0.0350252	0.0466891	0.0902574
1-Methyladenosine	2.85924	2.40178	2.04383	0.00189667	0.00271207	0.00259346
Argininosuccinate	2.68714	1.81434	2.64426	0.0150834	0.0272383	0.0154606
Creatinine	2.61757	2.1648	1.60308	0.0102553	0.0137189	0.0236058
2-Deoxyglucose 6-phosphate	2.59237	1.71442	-0.0221683	0.000192583	0.000648533	0.946636
1-Methylnicotinamide	2.43602	2.45117	1.76154	0.00375723	0.00428115	0.00629261
5-Aminovalerate	2.42333	2.71374	-0.171922	0.022206	0.0188007	0.850472
N-Acetylhistidine	2.38803	1.56362	0.683154	0.000391515	0.008893	0.00414612
Citrate	2.38371	1.66035	1.30925	0.0198892	0.0356822	0.0556795
ATP	2.36693	2.11774	-0.192895	0.0234494	0.0286684	0.815233
Pipecolate	2.26016	2.13577	1.47177	0.0103063	0.0113138	0.0218048
Malonate	2.19764	1.13862	0.671017	0.00130334	0.00515639	0.04068
Cys-Gly	2.17792	0.757213	0.400182	0.00139513	0.294051	0.284042
Malate	2.16311	1.4648	1.51626	0.00210716	0.0043305	0.00453992
Homovanillate	2.14456	0.803188	0.162938	0.00357548	0.0577264	0.689721
F1,6P	2.04849	1.80269	0.647506	0.026095	0.0325546	0.26844
3-Indoxyl sulfate	2.01068	1.71626	1.02369	0.0190592	0.0250597	0.0730598
Phenaceturate	1.83945	1.78843	0.977811	0.0233652	0.0245854	0.0836622
5-Methoxytryptamine	1.61536	1.78844	1.68801	0.0262305	0.021215	0.0239499
cis-Aconitate	1.60645	0.803039	0.804537	0.00377983	0.0420722	0.0594585
Pimelate	1.51407	0.804522	0.156404	0.00216132	0.124946	0.600099
Cys	1.49946	0.260579	0.0185363	0.0442248	0.671928	0.97416
gamma-Guanidinobutyrate	1.45962	1.26656	0.99148	0.00747402	0.0100942	0.019303
Allantoin	1.4302	1.1959	1.12899	0.00187524	0.00255042	0.0035372
N-Acetylglutamate	1.41283	0.368979	0.160058	0.00251188	0.259452	0.603338
Glucuronate	1.34418	1.56255	0.515944	0.00157826	0.000575711	0.0345013
1-Methylhistamine	1.29005	1.55109	-0.532218	0.0312411	0.0125681	0.528774
N-Acetylvaline	1.27078	1.3268	1.08619	0.00329867	0.00277406	0.0143159
3-Hydroxybutyrate	1.24165	1.05446	0.829266	0.00286313	0.0042504	0.00969579
o-Acetylcarnitine	1.12047	0.736926	-0.0996533	6.77781e-05	0.000419326	0.626284
Glutarate	1.10192	0.733449	0.96029	0.000869116	0.00558195	0.00200743
GDP	1.08863	0.608257	0.295068	0.0338894	0.0950543	0.492212
3-Hydroxy-3-methylglutarate	1.0148	0.261843	0.166382	0.0366012	0.435119	0.575018
Citrulline	0.984173	1.11538	0.441428	9.39649e-05	0.000110967	0.00549325
Phosphorylcholine	0.892215	0.72289	0.329112	0.00032549	0.00156753	0.0221678
N-Acetylneuraminate	0.881085	0.819279	0.53301	0.00221428	0.00105371	0.00707973
2-Hydroxyisobutyrate	0.868456	1.10354	1.89654	0.112989	0.0583814	0.01649
Succinate	0.843423	0.152418	-0.041753	0.00225137	0.403738	0.773108
Cysteine-glutathione disulphide -Divalent	0.841163	0.394007	-0.234161	0.0022824	0.0359847	0.36175
Isocitrate	0.815863	-0.108872	-0.207084	0.0153738	0.797225	0.69372
N6,N6,N6-Trimethyllysine	0.776007	0.677453	0.309615	0.0119528	0.0188077	0.149792
2-Hydroxypentanoate	0.692422	1.01923	0.561371	0.0671372	0.0152316	0.153673
N-Acetylaspartate	0.678634	0.493147	0.366534	0.0341386	0.079413	0.154697
Isethionate	0.616729	0.512471	1.37033	0.0612826	0.0883663	0.00643072
Indole-3-acetamide	0.475661	-0.0398529	0.311393	0.124187	0.751138	0.028648
Spermidine	0.470935	0.64455	0.379563	0.0150561	0.00402604	0.0588608
Histamine	0.357095	2.1425	-1.24962	0.486725	0.0144544	0.069773
CDP-choline	0.328918	0.0913677	-0.140549	0.027256	0.420531	0.227658
gamma-Butyrobetaine	0.267069	0.0132172	-0.702672	0.0292441	0.905435	0.00930237
Hypotaurine	0.251664	-0.280457	-1.21557	0.226488	0.246072	3.06137e-05
Urate	0.197322	0.310524	0.903659	0.450844	0.269001	0.0252722
3-Methylhistidine	0.193367	0.47594	0.228461	0.381394	0.00663756	0.432493
4-Oxopentanoate	0.0506751	-0.171478	0.537259	0.786235	0.573821	0.0235634
3-Ureidopropionate	0.0159642	-0.347454	0.157407	0.966523	0.0086829	0.495358
Ornithine	-0.071671	0.0959236	0.482025	0.198742	0.326127	0.00446172
GMP	-0.0719973	-0.186924	-0.382694	0.620215	0.19647	0.0217881
Taurine	-0.0812259	-0.100045	0.213066	0.149794	0.161143	0.00351317
Ethanolamine phosphate	-0.0948973	-0.230249	-0.325937	0.677297	0.249454	0.0376502
Trp	-0.100238	0.0536785	0.247096	0.485619	0.658089	0.0480958
Carnitine	-0.119552	-0.151381	-0.305709	0.159493	0.0339966	0.00193465
G6P	-0.150237	0.0641381	-0.442607	0.432638	0.74185	0.0335817
Betaine	-0.15183	-0.389692	-1.6914	0.31754	0.0114251	0.0026721
Asn	-0.17879	-0.275509	-0.243791	0.0334646	0.0056049	0.0169477
Val	-0.189761	-0.128581	0.108738	0.0362118	0.289321	0.306353
AMP	-0.22484	-0.268195	-0.804787	0.504806	0.389356	0.0186172
Glycerophosphorylcholine	-0.227003	-0.961792	-0.953758	0.251828	0.00855883	0.00199613
Hydroxyproline	-0.328687	-0.451863	-1.13307	0.132874	0.0365307	0.0393221
Ser	-0.329799	-0.341748	-0.641807	0.0282794	0.0269967	0.000216972
Cytidine	-0.38128	-0.409096	-0.675198	0.0651249	0.0547662	0.000934038
His	-0.39779	-0.284904	-0.16332	0.0356696	0.0130763	0.211662
5-Methylthioadenosine	-0.401057	-0.460842	-0.678075	0.220563	0.180084	0.0206153
NADP+	-0.450816	-0.478429	-0.29174	0.0405107	0.014967	0.118965
Cysteate	-0.463423	-0.310224	-0.0423063	0.0154405	0.102855	0.894624
Pantothenate	-0.479905	-0.520883	0.0161126	0.00812952	0.16166	0.952881
FAD	-0.493603	-0.48336	-0.430259	0.0138282	0.0170334	0.0203111
beta-Ala	-0.501687	-0.356648	-0.132602	0.028156	0.144557	0.588182
Thr	-0.507354	-0.484681	-0.701149	0.00221131	0.0170654	1.92999e-07
Thiamine	-0.539899	-0.331281	0.15244	0.0395593	0.197298	0.49374
Met	-0.540873	-0.579933	-0.715625	0.00369275	0.000639991	0.0166331
N-Acetylglucosamine 1-phosphate	-0.547416	-0.400752	-0.0749325	0.0328321	0.142281	0.619435
Ru5P	-0.550896	-0.513663	-0.262923	0.00231266	0.0426961	0.159538
Glycerophosphate	-0.559566	-0.570487	0.0395091	0.00359308	0.0112469	0.725095
N-epsilon-Acetyllysine	-0.564214	-0.67338	-0.296966	0.0827496	0.00275823	0.186914
Thiamine monophosphate	-0.574206	-0.415724	-0.240779	0.0220589	0.132156	0.321149
Uracil	-0.576963	-0.310883	0.522778	0.0296851	0.289477	0.10426
Uridine	-0.612772	-0.563568	-0.128118	0.00543578	0.00548182	0.365551
N-Acetylglucosamine 6-phosphate	-0.623281	-0.454389	-0.113415	0.0213534	0.11038	0.403318
Gly	-0.683985	-0.492737	-0.213993	0.00474433	0.00836096	0.184227
Pyridoxamine	-0.694017	-0.514852	-0.777198	0.0941025	0.173162	0.0259637
Arg	-0.694997	-0.50913	-0.142384	0.0285552	0.0460747	0.0632324
Guanosine	-0.719143	-0.619481	-0.492084	0.000337104	0.00114398	0.0527724
Citramalate	-0.72066	-0.74703	0.005537	0.0759657	0.0461854	0.983254
threo-beta-methylaspartate+Glu	-0.726266	-0.58684	-0.332595	0.000725045	0.000113244	0.00264012
Pyridoxamine 5'-phosphate	-0.767235	-0.945092	-0.941714	0.00361421	0.0059715	0.00113308
SAH	-0.825543	-0.505718	0.276578	0.0230949	0.212681	0.497579
Glu	-0.846195	-0.619752	-0.427096	0.00130744	0.00106314	0.0010609
Methionine sulfoxide	-0.853479	0.0315352	-1.50628	0.308184	0.978655	0.0429526
Xanthine	-0.887587	-0.723023	0.39072	0.0101329	0.0221651	0.146816
IMP	-0.916726	-1.02267	-0.66176	0.00215889	0.000563034	0.000115543
GABA	-0.946287	-0.0985323	-0.17848	0.0150884	0.770484	0.570327
N-Acetylglucosamine	-0.967514	-0.856673	1.18395	0.00477958	0.0118382	0.0910964
Choline	-0.997905	-0.848997	-0.231608	0.00312097	0.00354352	0.0908435
Xanthosine	-1.01037	-0.930394	0.975587	0.039336	0.0559151	0.246785
trans-Aconitate	-1.06198	-0.958978	-0.00117974	0.0355547	0.0514329	0.998047
Inosine	-1.10938	-0.953953	-0.358193	3.95413e-05	0.000173593	0.261507
Adenine	-1.24613	-1.16911	-0.71695	7.70822e-06	2.93962e-06	0.00306895
Guanidinoacetate	-1.24729	-1.13105	-0.542164	8.94835e-06	0.00140399	0.000143424
5-Oxoproline	-1.25019	-0.861943	-0.45373	0.000262075	0.00448856	0.095055
2-Amino-3-phosphonopropionate	-1.25029	-1.45444	-0.669588	0.0084147	0.00227831	0.157158
5-Hydroxylysine	-1.30152	-1.26961	-0.929439	0.000680834	0.00176227	0.011232
Asp	-1.3343	-1.12376	-1.16334	0.00127675	0.00478624	0.00435767
Hypoxanthine	-1.33568	-1.16915	-0.251746	0.000255615	0.00147775	0.406084
Adenosine	-1.42489	-1.20004	-1.0333	0.0120741	0.000669981	0.00046538
Cystine	-1.61502	-1.20032	-0.420106	0.000341509	0.0157788	0.317473
2-Isopropylmalate	-1.61964	-0.653091	0.55255	0.0340821	0.014876	0.0926563
Cysteine S-sulfate	-1.9787	-1.12452	-0.919812	0.0082258	0.208961	0.17995

## Sheet: E-MOUSE PATHWAYS (Figure 3)
Ingenuity Canonical Pathways	-log(p-value)	Ratio	Molecules
Arginine Biosynthesis IV	5.85	0.292	citrulline,AMP,L-glutamic acid,fumaric acid,L-aspartic acid,L-ornithine,N-(L-arginino)succinic acid
Urea Cycle	5.35	0.3	citrulline,AMP,fumaric acid,L-aspartic acid,L-ornithine,N-(L-arginino)succinic acid
Citrulline-Nitric Oxide Cycle	4.66	0.312	citrulline,AMP,fumaric acid,L-aspartic acid,N-(L-arginino)succinic acid
Asparagine Biosynthesis I	4.27	0.5	AMP,L-glutamic acid,L-asparagine,L-aspartic acid
Purine Nucleotides De Novo Biosynthesis II	4.19	0.163	AMP,L-glutamic acid,GMP,fumaric acid,L-aspartic acid,IMP,aspartyl adenylate
tRNA Charging	3.98	0.0988	AMP,L-glutamic acid,L-tryptophan,L-threonine,L-asparagine,L-serine,L-aspartic acid,L-methionine
Glutamate Degradation II	3.05	0.3	L-glutamic acid,fumaric acid,L-aspartic acid
Renal Cell Carcinoma Signaling	2.87	0.027	fumaric acid,malic acid
Adenine and Adenosine Salvage I	2.82	0.333	AMP,adenosine,adenine
Asparagine Degradation I	2.4	0.5	L-asparagine,L-aspartic acid
Adenine and Adenosine Salvage III	2.32	0.2	adenosine,IMP,adenine
Adenosine Nucleotides Degradation II	2.19	0.12	AMP,uric acid,adenosine
S-methyl-5'-thioadenosine Degradation II	2.11	0.333	5'-methylthioadenosine,adenine
Adenine and Adenosine Salvage VI	2.11	0.4	AMP,adenosine
Proline Biosynthesis II (from Arginine)	1.98	0.15	citrulline,L-glutamic acid,L-ornithine
Inosine-5'-phosphate Biosynthesis II	1.98	0.188	fumaric acid,L-aspartic acid,IMP
Glycine Betaine Degradation	1.98	0.13	betaine,L-serine,L-methionine
nNOS Signaling in Neurons	1.9	0.0385	citrulline,L-glutamic acid
Taurine Biosynthesis	1.73	0.222	hypotaurine,taurine
Methionine Salvage II (Mammalian)	1.73	0.222	betaine,L-methionine

## Sheet: HLRCC METABOLITES (Figure 3)
KEGG	Symbol	Log Ratio
C00097	L-cysteine	1.983
C00242	guanine	1.595
C00051	glutathione	1.086
C00670	sn-glycero-3-phosphocholine	1.07
C00122	fumaric acid	1.058
C00388	histamine	1.056
C00345	gluconic acid-6-phosphate	1.019
C00669	gamma-glutamylcysteine	1.007
C03406	N-(L-arginino)succinic acid	0.959
C00387	guanosine	0.881
C03794	aspartyl adenylate	0.859
C00328	L-kynurenine	0.703
C03451	S-lactoylglutathione	0.69
C00029	UDP-D-glucose	0.684
C00106	uracil	0.675
C00257	D-gluconic acid	0.656
C00153	niacinamide	0.653
C00021	S-adenosylhomocysteine	0.644
C00019	S-adenosylmethionine	0.628
C00307	CDP-choline	0.586
C00519	hypotaurine	0.586
C00301	ADP-D-ribose	0.564
C00103	glucose-1-phosphate	0.52
C02571	acetyl-L-carnitine	0.483
C01419	cysteinylglycine	0.475
C00099	beta-alanine	0.424
C00148	L-proline	0.42
C00152	L-asparagine	0.415
C00092	glucose-6-phosphate	0.41
C00170	5'-methylthioadenosine	0.397
C00123	L-leucine	0.374
C00588	phosphorylcholine	0.37
C00407	L-isoleucine	0.364
C02918	N(1)-methylnicotinamide	0.353
C00186	L-lactic acid	0.332
C00294	inosine	0.321
C00073	L-methionine	0.317
C00167	UDP-glucuronic acid	0.315
C00079	L-phenylalanine	0.314
C00134	putrescine	0.311
C00647	pyridoxamine phosphate	0.299
C00318	L-carnitine	0.288
C00315	spermidine	0.283
C00183	L-valine	0.275
C00043	UDP-N-acetylglucosamine	0.275
C00437	N2-acetyl-L-ornithine	0.267
C00041	L-alanine	0.255
C00078	L-tryptophan	0.243
C01181	gamma-butyrobetaine	0.237
C00262	hypoxanthine	0.235
C00127	glutathione disulfide	0.224
C00082	L-tyrosine	0.217
C01015	cis-4-hydroxy-L-proline	0.186
C00064	L-glutamine	0.186
C00062	L-arginine	0.185
C01606	phthalic acid	0.176
C05127	tele-methylhistamine	0.172
C00245	taurine	0.169
C00111	dihydroxyacetone phosphate	0.168
C06808	acetohydroxamic acid	0.161
C05984	2-hydroxybutyric acid	0.159
C00327	citrulline	0.151
C00429	dihydrouracil	0.147
C00015	UDP	0.147
C00300	creatine	0.14
C00357	N-acetyl-D-glucosamine 6-phosphate	0.136
C00188	L-threonine	0.116
C04599	1-methyl-4-phenyl-1,2,3,6-tetrahydropyridine	0.108
C00114	choline	0.099
C00354	fructose-1,6-diphosphate	0.097
C01692	disulfiram	0.096
C01089	(R)-3-hydroxybutyric acid	0.081
C01479	atropine	0.08
C00047	L-lysine	0.07
C00498	ADP-D-glucose	0.069
C00086	urea	0.058
C00042	succinic acid	0.043
C00096	GDP-D-mannose	0.033
C03758	dopamine	0.031
C01551	allantoin	0.026
C02567	N1-acetylspermine	0.023
C00037	glycine	0.022
C00199	D-ribulose 5-phosphate	0.012
C00135	L-histidine	0.012
C00077	L-ornithine	0.006
C02009	benzimidazole	-0.007
C00085	fructose-6-phosphate	-0.01
C00074	phosphoenolpyruvate	-0.014
C00144	GMP	-0.015
C00003	NAD+	-0.018
C00383	malonic acid	-0.019
C00689	trehalose-6-phosphate	-0.019
C00065	L-serine	-0.021
C00334	GABA	-0.022
C00750	spermine	-0.024
C02515	3-iodo-L-tyrosine	-0.026
C00025	L-glutamic acid	-0.03
C00004	NADH	-0.032
C00049	L-aspartic acid	-0.049
C00105	UMP	-0.059
C00178	thymine	-0.069
C00711	malic acid	-0.07
C00954	indoleacetic acid	-0.088
C00864	D-pantothenic acid	-0.089
C05382	sedoheptulose 7-phosphate	-0.111
C00130	IMP	-0.116
C01879	pyrrolidonecarboxylic acid	-0.117
C00346	phosphorylethanolamine	-0.123
C00299	uridine	-0.142
C00008	ADP	-0.145
C00179	agmatine	-0.148
C00408	S-pipecolic acid	-0.156
C00884	homocarnosine	-0.163
C06771	triethanolamine	-0.178
C00314	pyridoxine	-0.208
C01851	scopolamine	-0.208
C01026	dimethylglycine	-0.219
C03969	cycloleucine	-0.224
C05771	1-aminopropan-2-ol	-0.237
C00475	cytidine	-0.25
C00719	betaine	-0.251
C00431	5-aminovaleric acid	-0.253
C00197	3-phospho-D-glycerate	-0.254
C02378	6-aminocaproic acid	-0.3
C00002	ATP	-0.301
C00263	L-homoserine	-0.307
C00020	AMP	-0.316
C00366	uric acid	-0.326
C01035	4-guanidinobutanoic acid	-0.344
C04677	AICAR	-0.346
C00006	NADP	-0.368
C00214	thymidine	-0.371
C00386	carnosine	-0.397
C00212	adenosine	-0.414
C01762	xanthosine	-0.415
C00093	sn-glycerol-3-phosphate	-0.426
C00140	N-acetylglucosamine	-0.43
C00213	sarcosine	-0.441
C01262	anserine	-0.451
C01004	trigonelline	-0.464
C00248	lipoamide	-0.469
C06337	terephthalic acid	-0.473
C00147	adenine	-0.49
C08261	azelaic acid	-0.501
C00128	CMP-sialic acid	-0.504
C01996	acetylcholine	-0.558
C00380	cytosine	-0.558
C00329	glucosamine	-0.563
C00624	N-acetyl-L-glutamate	-0.572
C00055	5'-CMP	-0.576
C00956	S-2-amino-hexanedioic acid	-0.582
C03793	N6,N6,N6-trimethyl-L-lysine	-0.584
C03139	guanidinosuccinic acid	-0.6
C00483	tyramine	-0.654
C00818	saccharic acid	-0.66
C05584	vanilmandelic acid	-0.663
C06423	octanoic acid	-0.693
C00491	L-cystine	-0.715
C00898	L-tartaric acid	-0.751
C00791	creatinine	-0.775
C00417	cis-aconitic acid	-0.83
C01601	pelargonic acid	-0.858
C00270	N-acetylneuraminic acid	-0.925
C02714	N-acetylputrescine	-0.926
C00016	FAD	-0.944
C00158	citric acid	-0.992
C01042	N-acetyl-L-aspartic acid	-1.043
C00311	isocitric acid	-1.111
C02341	trans-aconitic acid	-1.125
C01586	hippuric acid	-1.159
C00581	glycocyamine	-1.383
C00026	2-oxoglutaric acid	-1.456
C05660	5-methoxyindoleacetic acid	-1.879
